# Supplementary material for: Effect of combined dexmedetomidine with ropivacaine in transversus thoracis plane block on surgical stress response during cardiopulmonary bypass surgery: a randomized controlled trial
Source: Front Cardiovasc Med. 2025 Oct 10;12:1638373. doi: 10.3389/fcvm.2025.1638373 (PMC12549588; doi:10.3389/fcvm.2025.1638373)
Supplement: Supplementary file 1 [file Table1.xls]

## Sheet: Sheet1
Group	Sex	Age	BMI	ASA grade	EF%	Surgery（min）	CPB(min)	mechanical ventilation（h）	Transfer to the general ward（h）	Postoperative fentanyl dosage（ug）	Number of times the postoperative pain pump is pressed	TO blood glucose	T1blood glucose	T2blood glucose	T3blood glucose	T4blood glucose	T0CRP	T1CRP	T2CRP	T3CRP	T4CRP	T0 cortisol	T1cortisol	T2cortisol	T3cortisol	T4cortisol	tube drawingNRS	tube drawing6hNRS	tube drawing12hNRS	tube drawing24hNRS	tube drawing48hNRS	nausea and vomiting（1=YES；2=NO）	pulmonary complications（1=YES；2=NO）	Recovery analgesia（1=YES；2=NO）
C	Male	57	29.03	2	62	325	125	15	41	102	13	5.21	6.83	12.4	13.1	11.2	0.87	0.5	0.47	0.54	64.2	138.09	232.13	105.95	69.48	621.47	5	4	3	5	3	1	2	1
C	Male	64	24.03	2	64	263	120	19	45	94	9	4.69	4.15	11.05	11.3	10.39	0.39	0.31	0.22	0.89	128.25	573.59	259.66	117.45	82.64	835.53	4	3	3	3	4	1	2	1
C	Male	58	21.48	3	59	225	100	19	44	91	8	5.19	4.94	8.62	9.31	10.2	2.74	2.62	2.07	2.43	124.5	242.93	216.65	149.64	141.04	723.12	4	3	4	4	3	2	2	1
C	Female	26	18	3	65	220	95	18	45	89	11	4.9	5.5	10.21	10.94	11.69	19.8	17.87	11.65	12.36	65.88	274.46	234.4	141.84	298.99	600.54	5	4	3	4	3	2	1	1
C	Female	55	23.31	3	61	210	105	25	62	94	7	5.69	6.86	14.42	19.26	14.56	0.89	0.76	0.77	0.72	97.5	292.58	206.66	100.1	87.01	748.98	3	2	3	3	3	1	2	1
C	Male	58	25	2	60	225	90	6	69	90	12	4.67	5.7	12.34	11.82	17.66	0.79	0.78	0.58	0.59	106.79	228.52	188.52	54.67	55.37	579.18	5	3	4	5	4	2	2	1
C	Female	54	28.33	2	69	230	95	6.5	72	66.5	4	6.56	9.75	11.52	13.66	11.25	1.99	1.89	1.05	1.25	153.97	645.15	336.49	126.57	76.63	1198.88	2	2	1	2	2	2	1	2
C	Female	58	23.75	2	57	185	65	7.5	45	70.5	5	6.2	7.7	10.4	14.2	13.2	0.92	0.84	0.64	0.94	124.21	321.41	223.98	102.85	85.68	745.25	2	2	3	3	3	2	2	2
C	Male	54	23.74	3	69	165	70	19	46	94	9	4.35	4.56	11.22	12.4	11.38	13.8	13.49	13.35	12.12	113.58	301.54	193.88	105.81	141.23	854.74	3	3	4	3	3	1	1	1
C	Female	58	17.5	3	57	210	75	23	45	89	7	5.86	5.64	8.33	11.66	14.53	2.62	2.22	1.51	13.9	62.53	431.74	270.71	142.41	152.72	692.02	2	2	3	3	3	2	2	1
C	Male	62	20.32	3	60	270	95	19	37	97	10	5.59	9.78	19.83	24.08	10.8	1.34	1.33	0.91	0.93	121.06	239.42	213.23	113.45	218.65	433.63	4	3	3	3	3	1	2	1
C	Female	49	25.06	3	63	230	85	23	42	109	11	5.83	6.96	6.94	15.36	10.24	5.56	7.53	7.69	5.39	125.85	183.4	159.82	121.79	115.26	763.18	4	3	4	4	4	2	1	1
C	Female	46	21.35	2	58	240	80	19	39	82	6	5.2	6.98	13.54	14.42	12.35	0.56	0.61	0.58	0.64	110.42	254	224	112.53	71.42	548.87	2	1	2	2	2	1	2	2
C	Male	58	23	3	65	210	70	16	35	81	4	4.98	5.74	9.58	11.24	10.17	4.25	4.41	4.22	4.65	83.47	149	115.74	67.78	68.41	804.54	2	1	1	2	2	2	2	2
C	Female	39	20.47	3	55	250	85	17	40	86	7	5.42	5.87	11.61	14.57	12.54	0.97	0.89	0.54	0.91	121.57	374	271.23	132.78	122.54	649.57	4	3	2	3	3	2	2	1
C	Male	45	23.45	2	57	215	65	18	32	81	5	5.21	7.59	15.28	13.83	10.42	3.24	3.21	3.05	2.54	94.24	273	205.71	98.54	97.52	947.67	3	2	3	3	3	1	1	2
C	Male	57	26	2	67	195	70	9	28	84	9	4.32	5.84	10.37	10.54	9.83	11.57	11.21	11.64	10.85	78.53	456	334.57	152.74	158.57	564.21	3	2	4	4	4	2	2	1
C	Female	61	26.85	3	62	235	105	17	33	100	11	5.41	6.45	12.33	12.58	13.32	1.56	1.36	1.04	1	67.64	169	126.71	74.25	112.74	687.52	4	4	5	3	5	1	1	1
C	Male	49	19.2	3	60	220	100	10	36	108	14	4.56	5.62	8.56	16.54	11.73	0.68	0.74	0.68	0.64	108.54	218	180.57	114.52	87.49	725.94	6	4	4	5	4	2	2	1
C	Male	47	21.45	3	61	290	120	20	35	81	5	5.64	5.48	9.5	14.76	10.4	1.7	1.34	1.04	1.3	125.92	274.61	184.68	99.93	77.36	508.75	2	2	2	3	3	2	2	2
R	Female	31	18	2	67	160	60	6.5	22	69.5	5	5.88	7.49	10.94	10.67	10.5	1.34	1.32	1.05	1.04	124.05	539.91	369.24	184.67	136.24	545	1	1	1	3	3	1	2	2
R	Male	65	27.34	2	69	310	135	18	36	84	6	5.13	5.25	11.35	14.27	6.82	1.83	1.59	1.21	1.35	94.71	291.48	172.99	77.27	58.38	791.98	3	2	2	4	4	2	2	1
R	Male	45	26.81	3	63	160	65	8	24	65	3	5.03	5.8	10.49	14.23	7.85	37.63	31.22	21.74	22.24	168.58	521.56	388.89	241.68	149.15	554.49	1	1	1	3	2	2	1	2
R	Female	57	22.43	2	70	235	95	15	44	69	2	6.06	7.97	18.41	16.16	12.09	0.58	0.55	0.65	0.45	128.68	355.78	170.87	65.81	40.85	205.96	1	1	2	3	4	1	2	2
R	Female	56	20.4	3	55	185	60	7	21	67	4	5.17	6.35	16.19	18.13	13.3	0.25	0.19	0.29	0.31	64.03	422.72	283.35	158.74	115.79	502.97	2	1	2	3	4	2	2	1
R	Female	52	31.6	3	64	265	95	11	34	72	3	5.24	8.42	15.87	17.56	12.74	0.65	0.54	0.38	0.36	124.89	189.58	168.54	102.48	145.74	345.58	1	1	1	2	4	2	2	2
R	Female	60	25.24	3	69	240	85	16	36	79	5	6	6.54	12.22	15.52	10.97	1.7	1.4	0.94	1.24	114.22	745.58	375.3	238.79	130.62	225.69	2	2	2	3	3	2	2	2
R	Male	38	19.47	3	64	170	80	5	19	59	2	5.06	5.08	5.9	6.18	7.61	0.32	0.35	0.13	0.19	126.47	130.25	126.44	53.29	36.41	185.94	1	2	2	4	3	2	2	2
R	Female	60	22.77	2	67	265	115	17	41	86	7	6.02	6.46	9.05	6.99	9.37	0.53	0.44	0.41	0.56	137.94	293.21	256.35	215.02	519.18	522.75	4	3	3	4	3	1	1	1
R	Male	57	24.98	2	51	220	95	8.5	26	65.5	3	6.12	6.07	14.26	16.23	9.1	5.12	4.81	2.88	2.96	147.38	136.03	126.15	148.47	160.53	272.87	1	2	2	3	3	2	2	2
R	Female	50	20.94	3	53	240	105	22	38	72	4	5.51	6.59	6.97	7.38	7.52	0.64	0.61	0.52	0.46	111.61	465.43	311.5	112.01	70.65	427.84	2	2	2	3	3	2	2	2
R	Male	47	28.65	3	56	190	130	14	33	73	2	4.12	5.67	10.24	12.67	9.39	0.78	0.72	0.78	0.54	85.64	375.56	201.78	112.75	89.78	458.74	1	1	1	2	2	2	1	2
R	Male	59	21.35	3	57	220	115	15	40	80	5	4.74	5.65	13.52	12.96	11.57	2.54	2.62	2.32	2.56	65.78	248.87	132.74	74.58	64.52	325.65	2	2	2	3	3	2	2	1
R	Female	64	25	2	54	185	75	7	20	67	4	5.12	6.35	9.88	13.51	6.32	3.64	3.74	3.21	3.02	102.64	456.23	356.74	204.23	112.58	258.74	1	2	1	2	2	2	2	2
R	Female	61	23.9	3	63	200	85	6.5	21	72.5	6	4.98	5	8.78	10.59	12.54	5.56	5.54	4.12	4.35	78.91	128.84	108.74	64.62	50.21	274.65	3	2	2	4	2	2	1	1
R	Female	39	20.46	3	59	205	80	6	19	78	8	5.23	6.23	10.08	7.52	8.33	0.39	0.41	0.31	0.28	69.74	354.45	265.74	165.85	145.34	475.24	4	3	2	4	3	1	2	1
R	Male	32	28.46	2	64	215	90	11	34	73	2	4.57	5.45	17.78	19.34	13.21	0.62	0.66	0.47	0.74	212.43	556.75	387.57	232.75	165.87	524.57	1	1	1	2	3	2	2	2
R	Female	58	26.45	3	53	200	105	15	33	75	4	5.38	5.32	13.61	15.56	9.45	17.54	16.74	12.45	13.21	154.42	254.89	224.87	132.54	154.74	398.85	2	2	2	3	3	2	2	2
R	Male	55	30.12	3	54	275	130	16	38	81	5	5.21	5.42	6.07	6.53	7.72	11.24	9.99	6.19	7.34	112.25	324.57	248.63	218.81	403.33	446.75	2	2	2	3	3	2	1	2
R	Female	45	22.43	3	68	200	95	7.5	43	63	3	4.01	3.4	13.58	13.43	8.22	0.73	0.73	0.54	0.59	166.94	128.14	106.53	51.81	61.17	445.36	1	1	1	1	1	2	2	2
RD	Male	36	25.09	2	66	195	90	6	23	60	2	5.27	5.71	9.52	9.79	6.92	0.32	0.26	0.21	0.57	136.51	352.08	299.16	158.62	105.97	245.48	1	1	2	2	3	2	1	2
RD	Female	44	20	3	60	240	115	10	22	58	1	5.1	6	6.85	7	6.36	4.21	3.1	1.95	2.1	134.36	283.94	151.12	61.36	100.26	479.46	1	2	1	2	3	2	1	2
RD	Female	48	20.77	3	57	250	120	15	38	68	3	5.42	5.84	12.65	13.69	9.98	3.49	3.28	1.92	2.04	141.92	362.59	277.15	117.98	145.55	232.79	1	1	1	1	1	2	2	2
RD	Female	57	25.33	2	59	255	115	6.5	21	66.5	4	6.12	6.04	11.46	6.81	8.9	6.79	6.81	5.94	6.89	255.57	216.84	198.67	80.37	232.88	614.27	2	2	2	3	3	2	2	2
RD	Male	60	20.9	2	56	265	125	22	42	66	1	5.54	6.97	11.57	12.95	10.39	3.21	2.98	1.98	3.43	153.72	645.85	371.37	211.44	370.88	202.72	1	1	1	2	3	2	2	2
RD	Female	56	26.83	3	65	210	100	11	25	64	2	6.05	5.94	9.84	10.56	10.09	0.74	0.7	0.84	0.59	127.26	134.69	124.65	106.91	125.26	621.29	1	2	2	3	4	1	2	2
RD	Female	58	22.51	2	66	250	110	12	38	65	3	9.02	10.26	13.6	15.58	11.29	0.68	0.62	0.64	0.68	85.54	265.88	231.23	387.19	268.48	416.01	1	1	2	3	3	2	1	1
RD	Female	64	21	3	69	170	70	9.5	24	61.5	2	6.35	7.1	16.58	16.78	11.73	0.57	0.49	0.33	0.42	111.83	486.31	290.17	122.39	106.96	417.28	1	1	1	1	3	2	2	2
RD	Male	52	24.74	3	65	155	60	6	22	72	5	5.62	7.19	11.37	14.09	8.57	1.32	1.19	0.87	0.9	118.26	285.02	196.94	99.71	85.47	576.5	3	2	2	2	3	2	2	2
RD	Female	51	19	2	56	180	75	18	44	81	7	6	7.38	11.57	13.27	11.79	2.01	1.91	1.26	1.39	96.25	456.63	245.81	140.29	112.26	842.02	4	3	4	4	4	1	1	1
RD	Female	50	20.78	2	59	240	195	16	41	77	3	6.07	7.36	10.57	10.31	8.88	4.38	4.36	2.65	2.73	141.66	227.52	195.29	181.94	142.8	337.97	1	1	2	2	3	2	2	2
RD	Female	55	22.34	3	56	300	125	23	39	69	2	6.16	6.97	6.68	9.21	7.25	27.25	26.7	14.87	11.29	107.07	455.68	349.76	143.15	118.16	288.92	1	1	1	1	2	2	1	2
RD	Male	65	22.76	3	67	235	95	8	24	59	1	6.43	6.87	7.18	10.43	8.43	1.27	1.2	1.1	1.37	147.78	399.71	487.12	185.61	156.09	679.86	1	2	2	2	2	2	2	2
RD	Female	32	28.85	3	57	280	120	8.5	22	60.5	2	4.52	5.75	12.69	12.54	7.89	0.84	0.84	0.89	0.61	64.57	565.47	385.74	142.65	114.74	375.45	1	1	1	1	2	2	2	2
RD	Male	49	19.56	3	53	195	80	7	28	64	3	5.32	5.42	11.54	13.78	8.67	0.67	0.68	0.58	0.62	87.21	284.62	207.85	101.28	94.75	425.37	2	1	1	2	3	2	2	2
RD	Male	52	24.89	3	54	215	85	19	41	57	1	5.47	5.87	15.41	15.98	12.56	1.54	1.54	1.21	0.98	124.51	156.74	134.56	75.34	124.52	285.45	1	1	2	2	3	2	2	2
RD	Female	63	21.67	3	62	235	105	11	38	84	6	4.68	5.07	8.54	7.09	8.04	0.58	0.54	0.34	0.32	69.54	306.85	275.18	114.26	142.74	479.83	3	2	2	3	4	2	2	1
RD	Female	58	27.54	3	63	175	70	5.5	26	64	3	4.87	5.74	13.78	14.85	10.28	14.75	14.52	10.21	10.62	109.74	421.64	364.52	169.23	147.85	408.57	1	1	1	1	2	1	2	2
RD	Male	45	22.87	3	65	265	115	11	34	75	4	5.34	5.44	11.25	12.87	9.54	0.87	0.87	0.61	0.57	104.75	186.78	169.74	87.55	80.74	337.86	2	2	1	1	2	2	1	2
RD	Female	29	23.74	3	58	220	110	12	40	66	3	5.85	6.97	14.85	16.24	10.07	5.74	5.87	3.58	3.74	117.83	383.58	317.22	148.67	127.84	514.12	1	1	1	2	3	2	2	2
